# Supplementary material for: Mitochondrial dysfunction induced by bedaquiline as an anti-Toxoplasma alternative
Source: Vet Res. 2023 Dec 19;54:123. doi: 10.1186/s13567-023-01252-z (PMC10731829; doi:10.1186/s13567-023-01252-z)
Supplement: Supplementary file 2 — Additional file 2: Differently expressed T. gondii genes after bedaquiline treatment. [file 13567_2023_1252_MOESM2_ESM.xlsx]

## Sheet: Sheet1
Additional file 2: differently expressed T. gondii genes after bedaquiline treatment
gene_ID	padj	log2FoldChange	BDQ_1	BDQ_2	BDQ_3	Ctl_1	Ctl_2	Ctl_3	Gene Name or Symbol	PFam Description	Interpro Description	Smart Description	Product Description
TGME49_237130	1.13313e-106	3.49747	11.6009	15.2193	15.36	0.80959	0.958981	0.611644	N/A	Cytochrome b/b6, N-terminal	Cytochrome b/b6, N-terminal;Di-haem cytochrome, transmembrane	N/A	cytochrome b, putative
TGME49_322210	1.06291e-85	3.36995	19.1943	29.2017	30.6064	1.6732	1.60725	1.38461	N/A	Cytochrome b/b6, N-terminal	Cytochrome b/b6, N-terminal;Di-haem cytochrome, transmembrane	N/A	apocytochrome b, putative
TGME49_330000	1.26392e-40	2.85459	42.8008	48.1819	64.5711	4.62478	3.48576	3.13258	N/A	Cytochrome b/b6, C-terminal;Cytochrome b/b6, N-terminal	Cytochrome b/b6, N-terminal;Cytochrome b/b6, C-terminal;Di-haem cytochrome, transmembrane;Cytochrome b/b6, C-terminal domain superfamily	N/A	cytochrome b
TGME49_252255	2.23269e-46	2.44799	7.27021	7.44223	7.66572	0.757519	1.05169	0.976047	N/A	N/A	N/A	N/A	hypothetical protein
TGME49_323400	1.52076e-16	2.1335	3.25491	2.32647	3.72098	0.305148	0.234842	0.20919	N/A	Cytochrome c oxidase subunit III-like	Cytochrome c oxidase subunit III-like;Cytochrome c oxidase subunit III;Cytochrome c oxidase subunit III-like superfamily	N/A	cytochrome c oxidase subunit iii subfamily protein
TGME49_322600	1.20038e-68	2.10497	49.3296	52.0778	64.9377	9.95349	10.6108	9.81763	N/A	N/A	Cytochrome c oxidase subunit III-like superfamily	N/A	hypothetical protein
TGME49_223258	3.01628e-20	2.03696	2.6543	3.74305	3.86748	0.493575	0.45014	0.489019	N/A	N/A	N/A	N/A	hypothetical protein
Toxoplasma_gondii_ME49_newGene_1026	2.83381e-74	2.03094	18.3289	18.5963	20.0971	4.03205	3.61154	3.56148	#N/A	#N/A	#N/A	#N/A	#N/A
TGME49_200700	2.14154e-27	2.01264	16.8738	17.0347	17.453	2.62914	3.53891	2.49829	N/A	N/A	N/A	N/A	Toxoplasma gondii family C protein
Toxoplasma_gondii_ME49_newGene_871	4.48555e-18	1.89859	1.31933	1.35818	1.73716	0.209967	0.229777	0.260454	#N/A	#N/A	#N/A	#N/A	#N/A
TGME49_254160	7.82052e-18	1.84882	0.309377	0.48612	0.402561	0.05867	0.086838	0.060839	N/A	N/A	N/A	N/A	hypothetical protein
TGME49_295720	6.66168e-31	1.75764	4.23259	4.15217	3.35527	0.919739	0.888347	0.814349	N/A	Cytochrome b5-like heme/steroid binding domain;Oxidoreductase, molybdopterin-binding domain;Moybdenum cofactor oxidoreductase, dimerisation	Oxidoreductase, molybdopterin-binding domain;Cytochrome b5-like heme/steroid binding domain;Moybdenum cofactor oxidoreductase, dimerisation;Eukaryotic molybdopterin oxidoreductase;Immunoglobulin E-set;Cytochrome b5, heme-binding site;Oxidoreductase, molybdopterin binding site;Oxidoreductase, molybdopterin-binding domain superfamily;Cytochrome b5-like heme/steroid binding domain superfamily	Cytochrome b5-like heme/steroid binding domain	sulfite oxidase, putative
TGME49_318750	5.35669e-105	1.75284	28.133	29.5599	30.3517	7.01516	6.88993	7.72557	N/A	N/A	DeoC/FbaB/LacD aldolase	DeoC/FbaB/LacD aldolase	deoxyribose-phosphate aldolase
TGME49_288475	7.28063e-22	1.72169	1.54701	1.23324	1.35282	0.372133	0.236609	0.286349	N/A	N/A	N/A	N/A	hypothetical protein
TGME49_243482	3.02274e-13	1.70142	0.541551	0.490756	0.412189	0.106211	0.075019	0.073633	N/A	Dynein heavy chain region D6 P-loop domain;Dynein heavy chain, coiled coil stalk;Dynein heavy chain, AAA module D4;Dynein heavy chain, ATP-binding dynein motor region;Dynein heavy chain, AAA 5 extension domain;Dynein heavy chain 3, AAA+ lid domain;Dynein heavy chain AAA lid domain;Dynein heavy chain, C-terminal domain	Dynein heavy chain region D6 P-loop domain;Dynein heavy chain, AAA module D4;Dynein heavy chain, coiled coil stalk;P-loop containing nucleoside triphosphate hydrolase;Dynein heavy chain, ATP-binding dynein motor region;Dynein heavy chain, C-terminal domain;Dynein heavy chain, AAA 5 extension domain;Dynein heavy chain 3, AAA+ lid domain;Dynein heavy chain AAA lid domain	N/A	dynein heavy chain, putative
TGME49_207865	3.18056e-15	1.69349	0.522259	0.538401	0.46938	0.097372	0.083503	0.121194	N/A	N/A	Growth factor receptor cysteine-rich domain superfamily;Tyrosine-protein kinase ephrin type A/B receptor-like	Tyrosine-protein kinase ephrin type A/B receptor-like	GCC2 and GCC3 domain-containing protein
TGME49_285445	8.93691e-11	1.6651	0.329304	0.298064	0.367091	0.063335	0.058825	0.030121	N/A	Cullin, N-terminal	Cullin, N-terminal;Cullin repeat-like-containing domain superfamily;Cullin protein, neddylation domain;Cullin homology domain superfamily	Cullin protein, neddylation domain	hypothetical protein
TGME49_237860	1.64096e-51	1.64213	6.58503	7.53089	5.92195	1.80926	1.98208	1.40817	N/A	Protein kinase domain;Pleckstrin homology domain	Protein kinase domain;Pleckstrin homology domain;EF-hand domain;Serine/threonine-protein kinase, active site;Protein kinase-like domain superfamily;EF-hand domain pair;Protein kinase, ATP binding site;EF-Hand 1, calcium-binding site	EF-hand domain;Protein kinase domain;Pleckstrin homology domain	protein kinase domain-containing protein
TGME49_291340	2.20002e-09	1.64196	0.308965	0.387749	0.432812	0.036762	0.056942	0.023936	N/A	N/A	N/A	N/A	hypothetical protein
TGME49_258828	4.26803e-09	1.6372	2.90573	2.60335	3.10654	0.135067	0.194828	0.12134	N/A	N/A	N/A	N/A	hypothetical protein
TGME49_270210	9.76964e-29	1.46673	4.16349	4.93547	3.76663	1.16743	1.32932	1.20434	N/A	Kinesin motor domain	Kinesin motor domain;P-loop containing nucleoside triphosphate hydrolase;Kinesin-like protein	Kinesin motor domain	kinesin motor domain-containing protein
TGME49_245752	1.8944e-07	1.43812	0.294658	0.25553	0.355577	0.043372	0.024331	0.047091	N/A	WD40 repeat	WD40 repeat;WD40-repeat-containing domain superfamily	WD40 repeat	WD domain, G-beta repeat-containing protein
TGME49_301240	5.8944e-07	1.39946	0.259444	0.302243	0.264856	0	0.050123	0.012755	N/A	N/A	N/A	N/A	hypothetical protein
Toxoplasma_gondii_ME49_newGene_32	1.05604e-07	1.39847	1.75399	1.80299	1.55673	0.20185	0.529459	0.206933	#N/A	#N/A	#N/A	#N/A	#N/A
TGME49_233960	5.49254e-08	1.38302	0.269245	0.218062	0.247747	0.041497	0.069561	0.041325	N/A	N/A	N/A	N/A	hypothetical protein
Toxoplasma_gondii_ME49_newGene_691	1.97683e-10	1.36878	2.5199	2.71156	3.26713	0.993696	0.623918	0.746777	#N/A	#N/A	#N/A	#N/A	#N/A
TGME49_313848	7.33741e-07	1.36847	0.992163	1.22335	0.942564	0.181735	0.242509	0.037267	N/A	N/A	N/A	N/A	hypothetical protein
TGME49_278840	1.09216e-09	1.36745	1.45248	1.44075	1.16516	0.228209	0.436163	0.375211	N/A	N/A	N/A	N/A	hypothetical protein
TGME49_264225	3.1288e-15	1.36269	11.2769	11.9267	13.1869	4.05577	3.49464	3.11438	N/A	Envelope glycoprotein E	Envelope glycoprotein E	N/A	Toxoplasma gondii family B protein
TGME49_237170	1.79403e-11	1.35248	2.75979	2.00602	2.14331	0.690605	0.559999	0.670508	N/A	N/A	N/A	N/A	hypothetical protein
Toxoplasma_gondii_ME49_newGene_136	1.14948e-08	1.33801	2.31154	2.25063	3.19478	0.636559	0.624731	0.421844	#N/A	#N/A	#N/A	#N/A	#N/A
TGME49_269075	2.82886e-12	1.33299	0.389024	0.406595	0.380753	0.10257	0.141881	0.096904	N/A	N/A	N/A	N/A	hypothetical protein
TGME49_271335	2.24802e-11	1.32694	5.14679	7.39189	5.79443	1.40366	1.44122	2.4058	N/A	N/A	N/A	N/A	hypothetical protein
TGME49_287510	3.67897e-06	1.30212	0.947075	1.02705	1.22138	0.154067	0.247726	0	AAH1	Aromatic amino acid hydroxylase, C-terminal	Aromatic amino acid hydroxylase;Aromatic amino acid hydroxylase, C-terminal;Aromatic amino acid monoxygenase, C-terminal domain superfamily	N/A	aromatic amino acid hydrolase AAH1
TGME49_300300	1.58761e-15	1.28016	3.52334	4.30979	4.37805	1.12765	1.60806	1.17965	N/A	N/A	N/A	N/A	hypothetical protein
TGME49_273080	4.20766e-06	1.27904	1.45772	1.3023	1.82263	0.167223	0.254176	0.333107	N/A	N/A	N/A	N/A	hypothetical protein
TGME49_268020	2.02716e-06	1.27233	0.245976	0.272121	0.361732	0.057375	0.02431	0.105158	N/A	Major facilitator superfamily	Major facilitator superfamily;MFS transporter superfamily	N/A	transporter, major facilitator family protein
TGME49_240290	9.02297e-07	1.27178	1.91231	1.75802	2.33732	0.460634	0.372727	0.525135	N/A	Radial spoke 3	Radial spoke 3	N/A	hypothetical protein
TGME49_221310	3.58661e-37	1.27124	7.7811	9.07473	9.56333	3.00302	2.88923	3.13839	N/A	Peptidase M1, membrane alanine aminopeptidase;Peptidase M1, alanyl aminopeptidase, Ig-like fold;Peptidase M1, alanyl aminopeptidase, C-terminal	Peptidase M1, alanine aminopeptidase/leukotriene A4 hydrolase;Peptidase M1, alanyl aminopeptidase;Peptidase M1, membrane alanine aminopeptidase;Peptidase M1, alanyl aminopeptidase, C-terminal;Peptidase M1, alanyl aminopeptidase, Ig-like fold;Aminopeptidase N-like , N-terminal	N/A	aminopeptidase N protein
TGME49_295740	1.01402e-06	1.26985	0.4193	0.430756	0.3522	0.12797	0.048757	0.098173	N/A	N/A	N/A	N/A	hypothetical protein
Toxoplasma_gondii_ME49_newGene_580	1.72731e-11	1.26821	2.2666	2.69421	1.97535	0.434704	0.69696	0.781469	#N/A	#N/A	#N/A	#N/A	#N/A
TGME49_309860	7.13999e-18	1.26784	8.016	7.58317	6.86991	2.74471	2.2619	2.3502	N/A	Alpha/beta hydrolase fold-1	Alpha/beta hydrolase fold-1;Alpha/Beta hydrolase fold	N/A	hypothetical protein
TGME49_268035	1.27938e-28	1.26634	1.79154	1.99353	1.78222	0.587943	0.67878	0.624067	N/A	N/A	N/A	N/A	hypothetical protein
TGME49_257720	2.07107e-06	1.26615	0.291818	0.211188	0.250675	0.036683	0.063054	0.05962	N/A	P-type ATPase, N-terminal;P-type ATPase, C-terminal	P-type ATPase, subfamily IV;P-type ATPase, A domain superfamily;P-type ATPase, phosphorylation site;P-type ATPase, transmembrane domain superfamily;P-type ATPase, cytoplasmic domain N;P-type ATPase, C-terminal;P-type ATPase, N-terminal;HAD-like superfamily	N/A	proton ATPase, putative
TGME49_301470	2.52214e-09	1.24655	1.57268	1.40582	1.22139	0.369015	0.425776	0.467855	N/A	N/A	N/A	N/A	hypothetical protein
TGME49_288450	6.66479e-07	1.24202	1.2711	1.08277	1.26488	0.252711	0.363987	0.311186	N/A	Aldehyde dehydrogenase domain	Aldehyde dehydrogenase domain;Aldehyde dehydrogenase, cysteine active site;Aldehyde/histidinol dehydrogenase	N/A	aldehyde dehydrogenase (NAD) family protein
TGME49_203200	3.009e-09	1.24036	0.851334	0.842556	0.901092	0.267934	0.287123	0.220321	N/A	N/A	N/A	N/A	hypothetical protein
TGME49_284598	3.44399e-11	1.23804	2.38675	2.33394	2.83267	0.781221	0.86047	0.747724	N/A	N/A	P-type ATPase;P-type ATPase, transmembrane domain superfamily;P-type ATPase, cytoplasmic domain N;HAD-like superfamily	N/A	haloacid dehalogenase family hydrolase domain-containing protein
TGME49_212810	2.48149e-16	1.23323	0.851697	1.06401	0.898909	0.236236	0.327995	0.37895	N/A	N/A	N/A	N/A	hypothetical protein
Toxoplasma_gondii_ME49_newGene_1365	4.12449e-08	1.23288	1.65652	1.84982	1.51246	0.272906	0.667062	0.48298	#N/A	#N/A	#N/A	#N/A	#N/A
TGME49_277980	1.13612e-05	1.22559	1.8247	1.86072	1.88247	0.115909	0.45256	0.39181	N/A	Dynein light chain, type 1/2	Dynein light chain, type 1/2;Dynein light chain superfamily	Dynein light chain, type 1/2	dynein light chain
TGME49_316700	6.87451e-33	1.21967	8.35352	8.41733	8.16325	2.56476	2.93334	3.34637	N/A	N/A	P-loop containing nucleoside triphosphate hydrolase	N/A	uridine kinase
TGME49_294651	1.89817e-09	1.21753	1.50232	1.63668	1.66335	0.701293	0.387718	0.397845	N/A	N/A	N/A	N/A	hypothetical protein
TGME49_245746	1.12007e-06	1.19595	0.901621	0.889416	1.10114	0.183128	0.338028	0.275838	N/A	N/A	N/A	N/A	hypothetical protein
TGME49_273595	5.59834e-52	1.1928	9.17429	9.26565	8.88781	3.00122	3.66528	3.35368	N/A	N/A	N/A	N/A	hypothetical protein
TGME49_248170	2.63776e-14	1.19144	TGME49_284598	1.76168	1.64319	0.627667	0.435229	0.583024	N/A	Peroxisome membrane anchor protein Pex14p, N-terminal;PUB domain	Peroxisome membrane anchor protein Pex14p, N-terminal;PUB domain;PUB-like domain superfamily	N/A	hypothetical protein
TGME49_237410	4.99261e-62	1.17827	14.1742	13.2198	12.6521	4.70309	5.49829	4.69101	N/A	PPM-type phosphatase domain	PPM-type phosphatase domain;Protein phosphatase 2C family;PPM-type phosphatase domain superfamily	PPM-type phosphatase domain	protein phosphatase 2C domain-containing protein
TGME49_315900	5.40454e-45	1.17749	14.9784	15.5832	13.9359	5.78731	5.69296	4.94121	N/A	N/A	N/A	N/A	hypothetical protein
TGME49_239475	9.20343e-11	1.17719	0.951349	0.975567	0.820977	0.264005	0.253714	0.402945	N/A	CH-like domain in sperm protein	CH-like domain in sperm protein;P-loop containing nucleoside triphosphate hydrolase	N/A	hypothetical protein
TGME49_221840	1.57794e-07	1.17196	1.13479	1.28139	1.38151	0.481348	0.270919	0.394117	N/A	N/A	N/A	N/A	hypothetical protein
TGME49_238930	6.58844e-21	1.16532	3.42309	4.22652	3.88025	1.48674	1.27965	1.39985	N/A	N/A	Methyltransferase-like protein 22	N/A	hypothetical protein
TGME49_227010	2.41009e-25	1.16057	17.0019	16.7762	15.8433	7.42615	5.15772	5.60284	ROP30	N/A	N/A	N/A	rhoptry kinase family protein ROP30
TGME49_207600	4.05015e-19	1.15323	4.93262	6.27255	4.85957	2.09592	1.95298	1.78801	N/A	Tubulin/FtsZ, GTPase domain	Tubulin;Delta tubulin;Tubulin/FtsZ, GTPase domain;Tubulin, conserved site;Tubulin/FtsZ, GTPase domain superfamily	Tubulin/FtsZ, GTPase domain	tubulin/FtsZ family, GTPase domain-containing protein
TGME49_312240	3.90379e-06	1.14636	0.634392	0.406405	0.43004	0.106922	0.167861	0.14442	N/A	N/A	N/A	N/A	hypothetical protein
TGME49_238200	3.61713e-05	1.14109	0.407168	0.720104	0.337242	0.145447	0.127028	0.049877	N/A	Alpha/beta hydrolase fold-3	Alpha/beta hydrolase fold-3;Alpha/Beta hydrolase fold	N/A	alpha/beta hydrolase fold domain-containing protein
TGME49_316670	7.85864e-08	1.13537	1.47818	0.876276	0.955645	0.441131	0.348571	0.288649	N/A	N/A	N/A	N/A	Toxoplasma gondii family D protein
Toxoplasma_gondii_ME49_newGene_1306	2.35438e-05	1.12961	0.774641	1.33955	0.90034	0.368098	0.386341	0.326751	#N/A	#N/A	#N/A	#N/A	#N/A
TGME49_286932	6.24508e-23	1.12431	1.40385	1.62776	1.44945	0.548865	0.567774	0.568094	N/A	Dynein heavy chain region D6 P-loop domain;Dynein heavy chain, domain-2;Dynein heavy chain, hydrolytic ATP-binding dynein motor region;Dynein heavy chain, coiled coil stalk;Dynein heavy chain, AAA module D4;Dynein heavy chain, ATP-binding dynein motor region;Dynein heavy chain, AAA 5 extension domain;Dynein heavy chain 3, AAA+ lid domain;Dynein heavy chain AAA lid domain;Dynein heavy chain, C-ter…	AAA+ ATPase domain;Dynein heavy chain region D6 P-loop domain;Dynein heavy chain, domain-2;Dynein heavy chain, AAA module D4;Dynein heavy chain, coiled coil stalk;Dynein heavy chain;P-loop containing nucleoside triphosphate hydrolase;Dynein heavy chain, hydrolytic ATP-binding dynein motor region;Dynein heavy chain, ATP-binding dynein motor region;Dynein heavy chain, C-terminal domain;Dynein heavy…	AAA+ ATPase domain	ATPase family associated with various cellular activities (AAA) domain-containing protein
TGME49_218400	1.60314e-20	1.10621	3.09035	3.91278	3.30983	1.17141	1.6059	1.15052	N/A	Protein kinase domain	Protein kinase domain;Serine/threonine-protein kinase, active site;Protein kinase-like domain superfamily	Protein kinase domain	NEK kinase
TGME49_257780	1.96849e-46	1.10505	11.5976	11.9164	11.313	4.36257	5.05464	4.17568	N/A	N/A	N/A	N/A	hypothetical protein
TGME49_229405	6.53046e-08	1.10432	2.01454	1.92629	1.3517	0.701763	0.487058	0.608053	N/A	3'5'-cyclic nucleotide phosphodiesterase, catalytic domain;Ion transport domain	3'5'-cyclic nucleotide phosphodiesterase, catalytic domain;Ion transport domain;3'5'-cyclic nucleotide phosphodiesterase	N/A	3'5'-cyclic nucleotide phosphodiesterase domain-containing protein
TGME49_287240	6.96998e-06	1.10057	0.781954	0.677128	0.656561	0.179019	0.197568	0.254781	N/A	N/A	N/A	N/A	hypothetical protein
TGME49_218390	7.68575e-14	1.09953	11.734	12.3529	13.6978	4.46562	4.9293	4.72316	N/A	N/A	N/A	N/A	hypothetical protein
Toxoplasma_gondii_ME49_newGene_115	5.416e-09	1.07988	3.76734	1.89574	3.12395	1.08639	1.1343	0.951741	#N/A	#N/A	#N/A	#N/A	#N/A
TGME49_318275	1.36255e-12	1.07938	4.46017	5.30948	4.10672	2.18278	1.62473	1.40501	N/A	FKBP-type peptidyl-prolyl cis-trans isomerase domain;Peptidyl-prolyl cis-trans isomerase, FKBP-type, N-terminal	Peptidyl-prolyl cis-trans isomerase, FKBP-type, N-terminal;FKBP-type peptidyl-prolyl cis-trans isomerase domain	N/A	peptidyl-prolyl cis-trans isomerase, FKBP-type domain-containing protein
TGME49_262970	4.96488e-08	1.07295	1.76266	1.85225	1.43568	0.739734	0.610041	0.444971	N/A	N/A	Zinc finger, CCCH-type	Zinc finger, CCCH-type	hypothetical protein
TGME49_213700	4.35588e-05	1.0598	0.424707	0.550163	0.404712	0.108297	0.139862	0.161884	N/A	N/A	Coiled-coil domain-containing protein CCDC148/CCDC112	N/A	hypothetical protein
TGME49_238260	1.77484e-10	1.05792	10.6613	10.6267	10.0047	5.24118	3.57299	2.9218	N/A	N/A	N/A	N/A	hypothetical protein
TGME49_257360	4.49993e-21	1.05726	2.53475	3.21077	2.71402	1.18676	1.07706	1.0783	N/A	N/A	N/A	N/A	hypothetical protein
TGME49_266035	7.56302e-07	1.04789	1.28301	1.47289	1.52439	0.527445	0.588168	0.385106	N/A	N/A	N/A	N/A	hypothetical protein
TGME49_243355	0.000200267	1.04399	1.01529	0.947375	0.692128	0.225648	0.271931	0.103012	N/A	N/A	N/A	N/A	hypothetical protein
Toxoplasma_gondii_ME49_newGene_487	2.36958e-07	1.04032	5.20715	6.02383	6.96481	2.87586	2.12299	1.6077	#N/A	#N/A	#N/A	#N/A	#N/A
TGME49_242770	6.83894e-29	1.0375	7.59996	8.24676	8.04581	3.2094	3.01052	3.47114	N/A	N/A	N/A	N/A	hypothetical protein
TGME49_248190	4.87624e-40	1.03264	34.354	39.6921	36.2488	13.8052	17.3662	14.1533	N/A	N/A	50S ribosomal protein L30e-like;Selenocysteine insertion sequence-binding protein 2	N/A	hypothetical protein
TGME49_228240	3.9152e-06	1.03254	0.827689	0.816479	0.644766	0.247816	0.334479	0.210908	N/A	N/A	N/A	N/A	hypothetical protein
TGME49_253300	2.92939e-21	1.03178	7.81226	9.10545	7.88069	3.21372	3.99721	2.82081	N/A	N/A	N/A	N/A	hypothetical protein
TGME49_308960	0.000233766	1.0314	0.405629	0.333223	0.465326	0.066132	0.125479	0.095325	N/A	ATPase, AAA-type, core	AAA+ ATPase domain;ATPase, AAA-type, core;ATPase, AAA-type, conserved site;Peroxisome biogenesis factor 1;P-loop containing nucleoside triphosphate hydrolase	AAA+ ATPase domain	ATPase, AAA family protein
TGME49_223640	1.71017e-26	1.01848	8.88167	8.30335	8.64278	3.28539	4.16496	3.19699	N/A	N/A	Rab-GTPase-TBC domain superfamily	N/A	hypothetical protein
TGME49_262900	3.39924e-31	1.01695	6.27674	7.25817	6.11528	2.72567	2.73543	2.64935	N/A	N/A	N/A	N/A	hypothetical protein
TGME49_202430	2.89236e-20	1.01451	6.11951	6.1866	7.0869	2.75595	2.64003	2.53004	N/A	N/A	N/A	N/A	hypothetical protein
TGME49_289850	0.000308123	1.01409	0.399974	0.40523	0.680564	0.102559	0.107903	0.131361	N/A	N/A	N/A	N/A	hypothetical protein
TGME49_268820	0.000221428	1.0139	0.607221	0.553502	0.691505	0.125246	0.221696	0.145474	N/A	N/A	N/A	N/A	hypothetical protein
TGME49_249660	6.18301e-12	1.01128	3.72528	4.05809	4.02346	1.55968	1.35437	1.77994	N/A	N/A	Protein rolling stone	N/A	hypothetical protein
TGME49_213388	6.29163e-40	1.00666	14.806	14.9509	13.636	6.29036	6.52815	5.33911	N/A	N/A	N/A	N/A	hypothetical protein
TGME49_305000	0.000141279	1.00502	1.63233	2.15163	1.78005	0.512187	0.324876	0.842471	N/A	N/A	N/A	N/A	hypothetical protein
TGME49_292270	2.8618e-06	-1.00418	1.60031	1.56875	1.7099	3.79558	2.98092	2.93902	SAG5A	SRS domain	SRS domain;Protozoan surface antigen, SAG1 family;SRS domain superfamily	N/A	SAG-related sequence SRS36C
TGME49_236670	3.39493e-19	-1.00488	2.34521	2.57967	2.44749	4.06663	5.15742	3.826	N/A	N/A	N/A	N/A	hypothetical protein
TGME49_315410	1.21671e-11	-1.0054	3.55084	3.13078	3.3708	6.64235	5.58281	6.03193	SRS53F	SRS domain	SRS domain;SRS domain superfamily	N/A	SAG-related sequence SRS53F
TGME49_273280	5.16523e-16	-1.02068	5.59582	5.02897	4.10855	9.3845	8.5195	8.66549	N/A	N/A	N/A	N/A	hypothetical protein
TGME49_260440	1.41145e-64	-1.02113	292.157	256.41	280.702	473.062	497.003	479.722	N/A	Nucleoplasmin-like domain	Nucleoplasmin-like domain	N/A	nuclear factor NF3
TGME49_234370	4.4934e-28	-1.02668	5.08645	4.98694	4.69181	8.53729	8.6579	9.04978	SRS42	SRS domain	SRS domain;SRS domain superfamily	N/A	SAG-related sequence SRS42
TGME49_203310	1.90082e-68	-1.03026	466.522	450.95	484.68	853.954	788.876	819.78	GRA7	N/A	Dense granule Gra7 protein	N/A	dense granule protein GRA7
TGME49_212280	8.22102e-05	-1.03027	0.516942	0.385395	0.181723	0.911397	0.761467	0.950791	N/A	N/A	N/A	N/A	hypothetical protein
TGME49_273130	5.45158e-33	-1.03182	18.5372	18.4058	20.1486	35.6546	32.7634	32.9923	SRS30A	SRS domain	SRS domain;Protozoan surface antigen, SAG1 family;SRS domain superfamily	N/A	SAG-related sequence SRS30A
TGME49_277730	1.75181e-10	-1.03571	3.64253	4.11659	2.88498	6.03204	7.66805	6.43618	N/A	N/A	N/A	N/A	hypothetical protein
TGME49_257010	4.49555e-06	-1.0391	0.304418	0.344057	0.38201	0.812387	0.553987	0.821443	N/A	Peptidase M16, N-terminal;Peptidase M16, C-terminal;Peptidase M16, middle/third domain	Peptidase M16, zinc-binding site;Peptidase M16, C-terminal;Metalloenzyme, LuxS/M16 peptidase-like;Peptidase M16, N-terminal;Peptidase M16, middle/third domain	N/A	sporozoite developmental protein
TGME49_227280	8.10545e-91	-1.0448	782.995	769.527	829.902	1393.41	1414.12	1413.97	GRA3	N/A	N/A	N/A	dense granule protein GRA3
TGME49_213560	1.52735e-05	-1.05145	0.384025	0.440607	0.254342	0.769857	0.987665	0.699881	N/A	N/A	N/A	N/A	hypothetical protein
TGME49_270260	1.43662e-22	-1.05274	4.90313	5.75608	4.90119	10.4295	8.95542	8.94669	N/A	N/A	N/A	N/A	hypothetical protein
TGME49_201180	5.24609e-77	-1.05283	19.822	22.2378	21.2595	35.9746	39.8222	37.1855	N/A	N/A	N/A	N/A	hypothetical protein
TGME49_295440	7.39956e-26	-1.05812	6.62338	5.88304	7.0346	12.6836	11.1271	11.8419	N/A	N/A	N/A	N/A	hypothetical protein
TGME49_256700	1.27133e-08	-1.05974	2.01444	2.07797	1.46903	3.58629	3.27601	4.18859	N/A	N/A	N/A	N/A	hypothetical protein
TGME49_233792	1.26982e-05	-1.06168	1.15571	1.77547	1.06313	3.20159	2.24467	3.62447	N/A	N/A	N/A	N/A	hypothetical protein
TGME49_242590	7.97763e-05	-1.06594	0.28275	0.191011	0.164929	0.436396	0.679126	0.628356	N/A	N/A	N/A	N/A	hypothetical protein
TGME49_242110	8.43668e-07	-1.07007	0.49764	0.585903	0.520788	1.16234	1.0595	1.19849	ROP38	Protein kinase domain	Protein kinase domain;Serine/threonine-protein kinase, active site;Protein kinase-like domain superfamily	Protein kinase domain	rhoptry kinase family protein ROP38
TGME49_253820	3.35517e-75	-1.08108	158.155	177.004	177.434	319.927	313.547	299.447	N/A	Immune mapped protein 2, N-terminal;Immune Mapped Protein 2, C-terminal domain	Immune Mapped Protein 2, C-terminal domain;Immune mapped protein 2, N-terminal	N/A	hypothetical protein
TGME49_202620	7.53723e-65	-1.08143	200.623	185.51	196.71	368.403	333.986	360.173	N/A	N/A	N/A	N/A	hypothetical protein
TGME49_329800	1.14957e-76	-1.08322	23.0569	22.4442	23.94	41.0649	44.07	41.5926	N/A	N/A	N/A	N/A	hypothetical protein
TGME49_220400	1.635e-67	-1.08372	1496.14	1485.47	1555.19	2879.15	2581.51	2817.22	ADF	Actin-depolymerising factor homology domain	Actin-depolymerising factor homology domain;ADF/Cofilin	Actin-depolymerising factor homology domain	actin depolymerizing factor ADF
Toxoplasma_gondii_ME49_newGene_1159	1.97219e-06	-1.11525	0.809125	0.795052	0.607324	1.62658	1.4161	2.01868	#N/A	#N/A	#N/A	#N/A	#N/A
TGME49_215360	1.53981e-55	-1.11829	30.0127	30.9533	31.6077	62.8875	55.8328	54.9102	N/A	N/A	N/A	N/A	hypothetical protein
TGME49_215895	9.91691e-83	-1.13211	6.02913	6.25497	6.10313	11.4072	12.0655	11.2361	N/A	AP2/ERF domain	AP2/ERF domain	N/A	AP2 domain-containing protein
TGME49_263850	5.81172e-67	-1.13547	90.0097	87.751	98.7506	181.151	171.288	171.902	N/A	N/A	N/A	N/A	hypothetical protein
TGME49_315345	1.50483e-05	-1.13609	0.759374	0.942689	0.795483	2.31555	2.95069	1.71996	SRS52F	SRS domain	SRS domain	N/A	SAG-related sequence SRS52F
TGME49_313660	5.18998e-38	-1.13802	10.4036	11.4585	11.8602	19.1195	22.8417	22.7832	N/A	N/A	N/A	N/A	hypothetical protein
TGME49_321490	1.66851e-05	-1.13935	0.104959	0.101784	0.128652	0.345682	0.343934	0.274533	SRS12A	SRS domain	SRS domain;Protozoan surface antigen, SAG1 family;SRS domain superfamily	N/A	SAG-related sequence SRS12A
TGME49_214545	2.11411e-06	-1.14235	0.479389	0.415916	0.598817	1.3168	1.22015	1.18809	N/A	N/A	N/A	N/A	hypothetical protein
TGME49_276930	4.57676e-120	-1.1536	61.5559	62.5858	62.5715	118.847	121.211	116.697	N/A	Immune mapped protein 2, N-terminal;Immune Mapped Protein 2, C-terminal domain	Immune Mapped Protein 2, C-terminal domain;Immune mapped protein 2, N-terminal	N/A	hypothetical protein
TGME49_320250	1.90255e-05	-1.15877	0.292164	0.330993	0.483993	0.914856	1.31463	1.22309	SRS15A	SRS domain	SRS domain;Protozoan surface antigen, SAG1 family;SRS domain superfamily	N/A	SAG-related sequence SRS15A
TGME49_249150	8.90827e-16	-1.16118	1.0243	1.19108	0.872188	1.86812	2.59614	1.83964	N/A	PAN/Apple domain;PAN/Apple domain	Apple domain;PAN/Apple domain	Apple domain	PAN domain-containing protein
TGME49_295662	2.37603e-07	-1.17796	0.910389	0.943588	0.668506	1.89103	2.01518	2.18954	N/A	N/A	N/A	N/A	hypothetical protein
TGME49_294410	1.20967e-23	-1.18451	2.55531	2.2414	2.5145	4.66011	4.74412	5.39082	N/A	N/A	N/A	N/A	hypothetical protein
TGME49_275850	2.23043e-06	-1.18964	0.364597	0.504175	0.22285	0.882215	1.36554	0.704493	GRA12	N/A	N/A	N/A	dense granule protein GRA12
TGME49_266600	6.6904e-06	-1.19309	1.16216	1.64542	1.25854	3.69941	5.1115	3.60733	N/A	Kazal domain	Kazal domain;Kazal domain superfamily	Kazal domain	Kazal-type serine protease inhibitor domain-containing protein
TGME49_277230	2.13454e-05	-1.19325	8.13077	3.8997	9.73209	32.9181	34.2872	17.9871	N/A	N/A	N/A	N/A	hypothetical protein
Toxoplasma_gondii_ME49_newGene_887	5.07463e-09	-1.19449	2.27761	2.66343	3.7005	8.40309	6.58624	4.84017	#N/A	#N/A	#N/A	#N/A	#N/A
TGME49_305160	6.06e-17	-1.19614	1.51232	1.52526	1.94811	3.43374	3.70612	3.25972	N/A	Histone H2A/H2B/H3	Histone H2B;Histone H2A/H2B/H3;Histone-fold	Histone H2B	histone H2Ba
Toxoplasma_gondii_ME49_newGene_1265	2.43256e-06	-1.19936	0.43366	0.465233	0.360832	1.29519	1.34491	1.1553	#N/A	#N/A	#N/A	#N/A	#N/A
TGME49_265140	2.51057e-14	-1.20131	3.30335	2.69957	2.43876	6.90588	5.40971	5.68084	N/A	Protein FAM221A/B	Protein FAM221A/B	N/A	hypothetical protein
TGME49_270700	1.28235e-90	-1.20246	45.2309	47.4745	49.9871	94.752	92.4792	95.6645	N/A	N/A	N/A	N/A	hypothetical protein
TGME49_208850	7.81611e-27	-1.20572	16.2941	21.0688	22.5712	42.0626	35.309	44.894	SAG2B	SRS domain	SRS domain;SRS domain superfamily	N/A	SAG-related sequence SRS11
TGME49_278380	9.75951e-08	-1.20587	2.06595	0.787689	1.13536	2.45321	3.4373	3.94082	N/A	N/A	N/A	N/A	Toxoplasma gondii family A protein
TGME49_311490	2.19523e-17	-1.20711	1.05663	1.4872	1.19729	2.35019	3.05501	2.4643	N/A	N/A	N/A	N/A	hypothetical protein
TGME49_283450	9.58696e-13	-1.21008	0.989949	1.39504	1.18784	2.81579	2.59655	2.36707	N/A	N/A	N/A	N/A	Toxoplasma gondii family B protein
TGME49_249040	3.67546e-06	-1.21017	0.423293	0.342278	0.467245	1.20004	1.35431	1.0706	N/A	N/A	N/A	N/A	hypothetical protein
TGME49_239010	1.3145e-100	-1.21435	18.4163	18.2902	17.9512	34.5638	37.1057	37.5807	N/A	N/A	N/A	N/A	hypothetical protein
TGME49_241710	3.11223e-58	-1.2184	10.2557	10.509	9.93203	18.9587	22.538	20.5753	N/A	N/A	N/A	N/A	hypothetical protein
TGME49_307480	3.48184e-14	-1.21975	5.45365	6.5725	6.16399	12.0551	14.7506	12.8247	N/A	N/A	N/A	N/A	Toxoplasma gondii family B protein
TGME49_234380	1.73556e-93	-1.22547	144.733	137.046	149.406	293.806	279.801	295.402	N/A	N/A	N/A	N/A	hypothetical protein
TGME49_231400	1.04908e-07	-1.22578	0.589412	0.900623	0.672622	1.66454	2.10803	1.69854	N/A	Tubulin/FtsZ, GTPase domain;Tubulin/FtsZ, 2-layer sandwich domain	Tubulin;Alpha tubulin;Tubulin/FtsZ, GTPase domain;Tubulin/FtsZ, C-terminal;Tubulin, conserved site;Tubulin/FtsZ, 2-layer sandwich domain;Tubulin/FtsZ, GTPase domain superfamily	Tubulin/FtsZ, GTPase domain;Tubulin/FtsZ, 2-layer sandwich domain	tubulin/FtsZ family, GTPase domain-containing protein
TGME49_267140	5.6127e-36	-1.2289	7.31507	8.37218	8.06999	16.3033	15.5324	17.075	SRS38B	SRS domain	SRS domain;Protozoan surface antigen, SAG1 family;SRS domain superfamily	N/A	SAG-related sequence SRS38B
TGME49_256650	8.1156e-54	-1.23326	12.44	12.4239	12.4808	24.3624	27.4008	24.6849	N/A	N/A	N/A	N/A	hypothetical protein
TGME49_210320	2.56303e-30	-1.23742	3.47835	4.08375	4.39186	8.25904	8.41041	8.26784	SRS37A	SRS domain	SRS domain;SRS domain superfamily	N/A	SAG-related sequence SRS37A
TGME49_208830	4.1288e-142	-1.24362	137.992	136.843	140.285	282.414	280.349	281.608	N/A	N/A	N/A	N/A	hypothetical protein
TGME49_288950	5.66222e-101	-1.24582	16.7591	18.9019	18.3226	35.3187	37.9676	37.0234	AP2IX4	N/A	N/A	N/A	AP2 domain transcription factor AP2IX-4
TGME49_289490	5.65407e-51	-1.25808	5.91003	5.08107	5.08358	10.1912	11.2329	12.1284	N/A	N/A	PPM-type phosphatase domain;PPM-type phosphatase domain superfamily	PPM-type phosphatase domain;PPM-type phosphatase domain	serine/threonine specific protein phosphatase
TGME49_285860	6.90726e-25	-1.25841	8.50149	12.0813	12.0077	24.8665	22.2526	22.4858	SRS20C	SRS domain	SRS domain;SRS domain superfamily	N/A	SAG-related sequence SRS20C
TGME49_250000	1.98351e-06	-1.26623	0.262473	0.784576	0.370297	1.36731	1.29702	2.0086	N/A	N/A	N/A	N/A	hypothetical protein
TGME49_235890	1.73728e-17	-1.28103	2.14764	2.09691	2.67707	5.14731	5.7515	4.6441	N/A	N/A	N/A	N/A	dual-specificity protein phosphatase
TGME49_273120	3.46954e-63	-1.30127	26.7533	27.9526	29.9205	63.2305	57.6065	60.3881	SRS30C	SRS domain	SRS domain;Protozoan surface antigen, SAG1 family;SRS domain superfamily	N/A	SAG-related sequence SRS30C
TGME49_239090	1.28442e-18	-1.30127	2.51332	2.27607	2.59455	6.02717	4.8413	5.90903	SRS23	SRS domain	SRS domain;SRS domain superfamily	N/A	SAG-related sequence SRS23
TGME49_313940	1.88982e-08	-1.30324	0.46793	0.729936	0.429904	1.47077	1.61517	1.41462	N/A	N/A	N/A	N/A	hypothetical protein
TGME49_226515	1.59532e-07	-1.30577	0.387202	0.36881	0.392286	1.52859	0.944903	0.987521	N/A	N/A	N/A	N/A	hypothetical protein
TGME49_223550	2.25941e-48	-1.30991	7.30236	7.47946	7.81097	14.8892	16.3331	17.8377	N/A	N/A	N/A	N/A	hypothetical protein
TGME49_292280	1.10135e-65	-1.31967	20.1708	20.5835	21.9773	46.0095	44.8182	45.312	SAG5C	SRS domain	SRS domain;Protozoan surface antigen, SAG1 family;SRS domain superfamily	N/A	SAG-related sequence SRS36D
TGME49_306620	3.17702e-128	-1.34146	13.6187	14.393	13.4965	29.9067	32.5361	28.2353	AP2IX9	AP2/ERF domain	AP2/ERF domain	N/A	AP2 domain transcription factor AP2IX-9
Toxoplasma_gondii_ME49_newGene_1371	1.94087e-12	-1.34166	1.3052	1.13206	1.20063	2.48491	3.3065	3.37363	#N/A	#N/A	#N/A	#N/A	#N/A
Toxoplasma_gondii_ME49_newGene_239	3.28351e-09	-1.34392	0.14142	0.24324	0.239498	0.553984	0.681509	0.534899	#N/A	#N/A	#N/A	#N/A	#N/A
TGME49_219828	1.90041e-07	-1.34642	1.57842	1.49159	2.56029	6.49742	7.49627	5.11156	N/A	High mobility group box domain	High mobility group box domain;High mobility group box domain superfamily	High mobility group box domain	HMG (high mobility group) box domain-containing protein
TGME49_244710	2.90679e-22	-1.34683	5.26555	5.96047	5.25661	11.4043	11.909	15.0065	N/A	N/A	N/A	N/A	hypothetical protein
TGME49_278090	6.63633e-17	-1.35093	1.31548	2.21442	1.63068	4.42683	4.27365	3.69571	N/A	N/A	N/A	N/A	Toxoplasma gondii family A protein
TGME49_213460	5.29587e-76	-1.35358	3.75487	4.13604	3.69427	8.4195	8.88469	8.40202	N/A	N/A	N/A	N/A	hypothetical protein
TGME49_249540	2.15942e-137	-1.39045	20.234	19.1039	18.6369	42.6395	46.9301	41.5696	N/A	N/A	N/A	N/A	hypothetical protein
TGME49_319560	1.03501e-122	-1.4006	231.852	215.843	230.454	524.133	493.108	527.931	MIC3	N/A	EGF-like domain	EGF-like domain	microneme protein MIC3
TGME49_315740	3.02039e-34	-1.40126	3.95659	4.95824	4.75099	11.6893	10.6948	9.8655	SRS54	SRS domain	SRS domain;Protozoan surface antigen, SAG1 family;SRS domain superfamily	N/A	SAG-related sequence SRS54
TGME49_214420	1.14003e-21	-1.41839	5.68237	5.71832	5.44904	14.2591	13.5691	14.0932	N/A	N/A	N/A	N/A	hypothetical protein
Toxoplasma_gondii_ME49_newGene_646	8.76016e-28	-1.42539	3.04052	2.99389	2.99114	6.93172	7.89396	7.3103	#N/A	#N/A	#N/A	#N/A	#N/A
TGME49_292275	1.30866e-31	-1.43562	21.5852	18.1287	21.1189	52.7065	44.1329	51.7927	SRS36E	SRS domain	SRS domain;Protozoan surface antigen, SAG1 family;SRS domain superfamily	N/A	SAG-related sequence SRS36E
TGME49_202050	1.52324e-09	-1.44216	0.808058	0.81487	0.405973	1.74194	2.93214	1.92742	N/A	N/A	N/A	N/A	hypothetical protein
TGME49_266900	4.52595e-131	-1.45042	43.7095	47.3004	47.219	111.331	105.76	108.929	N/A	Cyclin, N-terminal	Cyclin, N-terminal;Cyclin-like superfamily	N/A	cyclin, N-terminal domain-containing protein
TGME49_289900	7.98268e-65	-1.45818	14.5002	14.1092	13.9018	31.5806	34.748	36.1221	N/A	GNAT domain	GNAT domain;Acyl-CoA N-acyltransferase	N/A	n-acetyltransferase family protein
TGME49_301170	4.24138e-51	-1.46384	8.91759	8.99444	9.74126	23.3083	20.4997	23.5415	SRS19D	SRS domain	SRS domain;Protozoan surface antigen, SAG1 family;SRS domain superfamily	N/A	SAG-related sequence SRS19D
TGME49_213340	7.69386e-09	-1.47468	0.140217	0.210189	0.163805	0.705462	0.601623	0.635147	N/A	Glucose-methanol-choline oxidoreductase, N-terminal;Glucose-methanol-choline oxidoreductase, C-terminal	Glucose-methanol-choline oxidoreductase, N-terminal;Glucose-methanol-choline oxidoreductase, C-terminal;FAD/NAD(P)-binding domain superfamily	N/A	GMC oxidoreductase
TGME49_319360	8.2873e-40	-1.47592	5.09534	6.58765	4.6288	13.2913	13.0318	14.1665	SRS17A	SRS domain	SRS domain;SRS domain superfamily	N/A	SAG-related sequence SRS17A
TGME49_314250	3.27855e-24	-1.48483	4.77442	4.90259	4.54223	14.3982	10.1975	12.4177	BRP1	N/A	N/A	N/A	bradyzoite rhoptry protein BRP1
TGME49_307090	5.68142e-20	-1.4908	0.655185	0.72208	0.576874	1.85593	1.96824	1.42288	N/A	N/A	N/A	N/A	hypothetical protein
TGME49_308075	4.47037e-138	-1.50519	57.7468	58.2691	57.2816	142.27	134.97	147.623	N/A	N/A	N/A	N/A	hypothetical protein
TGME49_320230	3.16874e-21	-1.51145	1.99973	2.04373	2.39535	6.39757	5.22933	5.87259	SRS15C	SRS domain	SRS domain;Protozoan surface antigen, SAG1 family;SRS domain superfamily	N/A	SAG-related sequence SRS15C
TGME49_270030	3.13744e-08	-1.51219	0.264397	0.458276	0.369794	2.52995	1.7532	1.449	N/A	N/A	N/A	N/A	hypothetical protein
TGME49_270040	2.71978e-09	-1.51663	0.799887	0.870088	0.815304	2.83148	3.8967	3.16282	N/A	N/A	N/A	N/A	hypothetical protein
TGME49_246010	3.05443e-89	-1.52351	2.63988	2.7681	2.4797	6.38439	6.97872	6.41521	N/A	N/A	Alpha/Beta hydrolase fold	N/A	hypothetical protein
TGME49_293290	3.97475e-20	-1.52852	3.56669	5.48981	3.39941	10.8897	13.1237	10.6048	N/A	N/A	N/A	N/A	hypothetical protein
TGME49_320170	8.03634e-50	-1.53065	6.26007	7.20059	6.15419	16.639	15.8025	17.8507	SRS6	SRS domain	SRS domain;Protozoan surface antigen, SAG1 family;SRS domain superfamily	N/A	SAG-related sequence SRS16E
TGME49_214430	8.39783e-112	-1.5388	9.57927	9.68357	9.2753	23.1618	25.2115	23.678	N/A	N/A	N/A	N/A	hypothetical protein
TGME49_267160	1.25258e-32	-1.5467	4.19063	3.66356	4.22173	10.7042	9.77599	11.8023	SRS38D	SRS domain	SRS domain;Protozoan surface antigen, SAG1 family;SRS domain superfamily	N/A	SAG-related sequence SRS38D
TGME49_304450	8.38095e-25	-1.57073	0.964152	1.02693	0.907691	2.8154	2.69824	2.64093	N/A	N/A	N/A	N/A	cation-transporting ATPase
TGME49_208030	9.97799e-199	-1.57689	204.426	200.203	213.646	538.95	529.648	521.45	MIC4	PAN/Apple domain;PAN/Apple domain	Apple domain;PAN/Apple domain	Apple domain;PAN/Apple domain	microneme protein MIC4
TGME49_267150	6.83945e-28	-1.59884	1.66794	1.56662	1.47056	4.64649	4.19893	4.5421	SRS38C	SRS domain	SRS domain;Protozoan surface antigen, SAG1 family;SRS domain superfamily	N/A	SAG-related sequence SRS38C
TGME49_293280	1.04596e-171	-1.61076	13.7283	13.9081	13.5787	34.2644	39.9309	34.7196	N/A	Cyclin PHO80-like	Cyclin PHO80-like	N/A	cyclin protein
TGME49_261560	1.03107e-12	-1.6556	0.670601	0.464795	0.276847	1.99547	1.58382	1.8085	TBPIP	Homologous-pairing protein 2, winged helix domain;Leucine zipper with capping helix domain	Homologous-pairing protein 2, winged helix domain;Homologous-pairing protein 2;Leucine zipper with capping helix domain	N/A	Tat binding protein 1(TBP-1)-interacting protein TBPIP
TGME49_267980	5.77014e-134	-1.69903	21.5852	22.1018	22.956	62.5172	65.4297	60.4459	N/A	N/A	N/A	N/A	hypothetical protein
TGME49_311830	4.86005e-35	-1.74908	4.62348	5.20835	5.57117	15.736	17.2239	15.7945	N/A	N/A	N/A	N/A	hypothetical protein
TGME49_254060	2.84246e-21	-1.7883	1.47061	1.18516	1.46242	5.3848	4.12152	5.47406	SRS14A	SRS domain	SRS domain;SRS domain superfamily	N/A	SAG-related sequence SRS14A
TGME49_311485	5.65765e-15	-1.82599	0.261178	0.840973	0.632166	2.20451	2.98281	2.70038	N/A	N/A	N/A	N/A	hypothetical protein
TGME49_277060	1.08717e-52	-1.91947	0.758974	0.685766	0.768227	2.44281	2.7415	2.58626	N/A	N/A	N/A	N/A	hypothetical protein
TGME49_243940	1.18504e-58	-1.95258	1.70679	1.82316	1.49054	5.71366	5.88889	6.3107	N/A	N/A	N/A	N/A	hypothetical protein
TGME49_202930	3.27462e-69	-2.01024	2.48249	2.16653	2.19034	8.46725	7.90933	8.87849	N/A	N/A	N/A	N/A	hypothetical protein
TGME49_297910	1.28396e-23	-2.01362	0.664611	0.582534	0.510504	2.8291	2.35408	2.88205	N/A	N/A	N/A	N/A	hypothetical protein
TGME49_238490	2.41386e-35	-2.03874	1.92657	1.724	2.40717	8.75913	7.88005	8.34757	SRS22E	SRS domain	SRS domain;SRS domain superfamily	N/A	SAG-related sequence SRS22E
TGME49_214575	1.81598e-53	-2.05031	3.24915	4.43938	3.7457	16.3033	12.3519	15.7556	N/A	N/A	N/A	N/A	hypothetical protein
TGME49_301150	6.86696e-43	-2.08538	2.44346	3.31649	2.85194	13.3615	9.89762	12.3684	SRS8	SRS domain	SRS domain;Protozoan surface antigen, SAG1 family;SRS domain superfamily	N/A	SAG-related sequence SRS19B
TGME49_320180	7.78926e-171	-2.12039	24.321	27.8535	29.6102	108.016	99.683	104.762	BSR4	SRS domain	SRS domain;Protozoan surface antigen, SAG1 family;SRS domain superfamily	N/A	SAG-related sequence SRS16C
TGME49_258550	5.44481e-77	-2.20881	6.59721	5.63044	7.18783	29.595	24.833	28.8881	SporoSAG	SRS domain	SRS domain;SRS domain superfamily	N/A	SAG-related sequence SRS28
TGME49_226450	2.19874e-27	-2.26408	0.453738	0.691769	0.454827	3.08113	2.88413	3.48848	N/A	N/A	N/A	N/A	hypothetical protein
TGME49_286020	8.22217e-123	-2.30315	1.96106	2.05547	2.02693	8.5771	9.66058	8.7264	N/A	N/A	N/A	N/A	hypothetical protein
TGME49_205210	9.02097e-110	-2.42751	2.35165	3.13968	3.18541	14.0522	13.5684	15.3334	N/A	N/A	N/A	N/A	hypothetical protein
TGME49_318610	1.88391e-218	-2.43604	1.73016	1.97475	1.88498	8.62049	9.45048	8.68638	AP2IV3	AP2/ERF domain	AP2/ERF domain	N/A	AP2 domain transcription factor AP2IV-3
TGME49_254890	3.80451e-135	-2.57105	1.83354	2.68612	2.3449	12.6191	12.8418	11.8977	N/A	CRAL-TRIO lipid binding domain	CRAL-TRIO lipid binding domain;CRAL-TRIO lipid binding domain superfamily	N/A	hypothetical protein
TGME49_306510	4.31841e-277	-2.6971	3.05506	2.72685	2.99002	16.9379	17.5942	16.0137	N/A	N/A	N/A	N/A	hypothetical protein
TGME49_243190	5.05624e-48	-2.7423	0.622335	0.383035	0.748202	4.92564	4.20522	4.93992	N/A	N/A	N/A	N/A	Toxoplasma gondii family A protein
TGME49_273980	1.16571e-106	-2.75835	8.63697	5.5512	8.66714	52.3743	46.6772	50.1852	N/A	N/A	N/A	N/A	hypothetical protein
TGME49_301180	3.27074e-97	-2.76205	2.14419	1.86703	1.57876	12.5642	11.3139	13.3107	SRS19F	SRS domain	SRS domain;Protozoan surface antigen, SAG1 family;SRS domain superfamily	N/A	SAG-related sequence SRS19F
